# Supplementary material for: Dissemination and genetic diversity of chlamydial agents in Polish wildfowl: Isolation and molecular characterisation of avian Chlamydia abortus strains
Source: PLoS One. 2017 Mar 28;12(3):e0174599. doi: 10.1371/journal.pone.0174599 (PMC5370153; doi:10.1371/journal.pone.0174599)
Supplement: S1 Table — (XLSX) [file pone.0174599.s001.xlsx]

## Sheet: S1
Sample No	Host			Real-time PCR			incA final result		Direct sequencing			Strain Isolation										Chlamydia species	Genotype
	Species	Family		Chlmydiaceae 23S rRNA	C.psittaci incA	Δ 23S-incA			ompA	GenBank no		Isolate	rrn GenBank number	MLST GenBank number*
				Ct	Ct									gidA	enoA	fumC	gatA	hemN	hflx	oppA
15-2D/1	mallard	Anatidae		39	-	-	-		+	KX062060												C. avium	-	1
15-8D/13	hooded crow	Corvidae		34.8487	33.371	1.47767	+		+	KX870486												C. psittaci	B	1
15-42D/7	pigeon	Columbidae		36.3135	34.7953	1.51815	+		+	KX424651												C. psittaci	B	1
15-46D/6	mute swan	Anatidae		34.9213	33.8658	1.05545	+		+	KX062063												C. psittaci	C	1
15-46D/8	mute swan	Anatidae		29.6344	28.5323	1.10212	+		+	KX062064												C. psittaci	C	1
15-46D/10	mute swan	Anatidae		23.9831	23.7214	0.261677	+		+	KX062065												C. psittaci	C	1
15-49D/5	mallard	Anatidae		32.2814	31.402	0.879467	+		+	KX870496												C. psittaci	C	1
15-50D/1	mallard	Anatidae		35.9294	34.9079	1.02151	+		+	KX062069												C. psittaci	C	1
15-53D/8	mute swan	Anatidae		21	20.2438	0.75622	+		+	KX062070												C. psittaci	C	1
15-53D/16	mallard	Anatidae		33.1392	31.8708	1.26839	+		+	KX424657												C. psittaci	C	1
15-64D/1	mute swan	Anatidae		30.6836	29.428	1.25559	+		+	KX424659												C. psittaci	C	1
15-78D/8	mute swan	Anatidae		35.3	32.6	2.7	+		+	KX062086												C. psittaci	C	1
15-78D/9	mute swan	Anatidae		34.9	32.73	2.17	+		+	KX870488												C. psittaci	C	1
15-78D/10	mute swan	Anatidae		35.04	32.81	2.23	+		+	KX062087												C. psittaci	C	1
14-99/1	mallard	Anatidae		31	29.4737	1.5263	+		+	KX870490												C. psittaci	C	1
15-51D/8	black-headed gull	Laridae		31.4661	29.8581	1.60799	+		+	KX424656												C. psittaci	Mat116	1
15-57D/2	black-headed gull	Laridae		37.4124	34.5663	2.84613	+		+	KX062071												C. psittaci	Mat116	1
15-58D/7	magpie	Corvidae		37.6753	-	-	-		+	KX062073												avian C. abortus	1V	1
15-58D/11	magpie	Corvidae		36.9018	-	-	-		+	KX062074												avian C. abortus	1V	1
15-58D/19	magpie	Corvidae		38.531	-	-	-		+	KX062075												avian C. abortus	1V	1
15-58D/28	hooded crow	Corvidae		37	-	-	-		+	KX062076												avian C. abortus	1V	1
15-58D/31	magpie	Corvidae		34.9884	-	-	-		+	KX062077												avian C. abortus	1V	1
15-58D/43	magpie	Corvidae		33.6415	-	-	-		+	KX424658												avian C. abortus	1V	1
15-58D/44	magpie	Corvidae		30.8143			-		+	KX870484 - uncultured KX870484 - cultured		+	KX870502	KX870461	KX870462	KX870463	KX870464	KX870465	KX870466	KX870467		avian C. abortus	1V	1
15-70D/21	Eurasian teal	Anatidae		36.65	-	-	-		+	KX062080												avian C. abortus	G1	1
15-70D/24	Eurasian teal	Anatidae		27.5	33.54	-6.04	-		+	KX062081 - uncultured KX870485 - cultured		+	KX870503	KX870475	KX870476	KX870477	KX870478	KX870479	KX870480	KX870481		avian C. abortus	G1	1
14-95/6	mute swan	Anatidae		23	28.2137	-5.21369	-		+	KX062048												avian C. abortus	G1	1
14-95/8	mute swan	Anatidae		27	31.6463	-4.64631	-		+	KX062049												avian C. abortus	G1	1
14-106/3	mute swan	Anatidae		24	28.9051	-4.9051	-		+	KX062051												avian C. abortus	G1	1
14-106/7	mute swan	Anatidae		23	28.1401	-5.14008	-		+	KX062052												avian C. abortus	G1	1
14-106/9	mute swan	Anatidae		23	28.3579	-5.35793	-		+	KX062054												avian C. abortus	G1	1
14-106/10	mute swan	Anatidae		23	27.6563	-4.65632	-		+	KX062055												avian C. abortus	G1	1
14-106/11	mute swan	Anatidae		35	36.9691	-1.96912	+		+	KX424666												avian C. abortus	G1	1
14-108/2	mute swan	Anatidae		33	37.3152	-4.31516	-		+	KX424667												avian C. abortus	G1	1
14-108/8	mute swan	Anatidae		35	38.0853	-3.08529	+		+	KX424668												avian C. abortus	G1	1
14-109/3	Eurasian coot	Rallidae		35	38.2805	-3.28054	+		+	KX424669												avian C. abortus	G1	1
14-109/4	Eurasian coot	Rallidae		36	38.4466	-2.4466	+		+	KX062056												avian C. abortus	G1	1
14-119/1	mute swan	Anatidae		37	38.8646	-1.86464	-		+	KX062057												avian C. abortus	G1	1
14-119/6	mute swan	Anatidae		38	-	-	-		+	KX062058												avian C. abortus	G1	1
14-106/5	mute swan	Anatidae		20	25.3686	-5.36864	+		+	stop codon												avian C. abortus	G1	1
14-106/6	mute swan	Anatidae		23	28.2147	-5.21467	+		+	stop codon												avian C. abortus	G1	1
14-119/9	mute swan	Anatidae		36	38.3633	-2.36333	+		+	KX062059												avian C. abortus	G1	1
15-46D/2	mute swan	Anatidae		19.1319	33.7751	-14.6432	-		+	KX062061												avian C. abortus	G2	1
15-46D/3	mute swan	Anatidae		20.2555	34.4823	-14.2267	-		+	KX062062												avian C. abortus	G2	1
15-46D/11	mute swan	Anatidae		25.7144	37.6754	-11.9611	-		+	KX062066												avian C. abortus	G2	1
15-46D/12	mute swan	Anatidae		28.6882	36.5234	-7.83513	-		+	KX424652												avian C. abortus	G2	1
15-46D/13	mute swan	Anatidae		26.3557	33.0163	-6.66062	-		+	KX062067												avian C. abortus	G2	1
15-46D/14	mute swan	Anatidae		31.5202	36.4637	-4.9435	-		+	KX424653												avian C. abortus	G2	1
15-48D/4	mute swan	Anatidae		25.2347	37.3968	-12.1621	-		+	KX424654												avian C. abortus	G2	1
15-48D/5	mute swan	Anatidae		27.9502	-	-	-		+	KX870491												avian C. abortus	G2	1
15-48D/7	mute swan	Anatidae		25.44	38.0127	-12.5728	-		+	KX870487												avian C. abortus	G2	1
15-48D/8	mute swan	Anatidae		24.8311	37.531	-12.6999	-		+	KX870492												avian C. abortus	G2	1
15-48D/9	mute swan	Anatidae		23	36.4018	-13.4018	-		+	KX870482 - uncultured KX870500 - cultured		+	KX870500	KX870468	KX870469	KX870470	KX870471	KX870472	KX870473	KX870474		avian C. abortus	G2	1
15-48D/10	mute swan	Anatidae		23.6042	36.3702	-12.766	-		+	KX870493												avian C. abortus	G2	1
15-48D/11	mute swan	Anatidae		23.475	36.3485	-12.8735	-		+	KX870494												avian C. abortus	G2	1
15-49D/2	mallard	Anatidae		31.6103	-	-	-		+	KX870495												avian C. abortus	G2	1
15-49D/3	mallard	Anatidae		22.3813	35.8453	-13.464	-		+	KX424655 - uncultured KX870501- cultured		+	KX870501	KX870454	KX870455	KX870456	KX870457	KX870458	KX870459	KX870460		avian C. abortus	G2	1
15-49D/4	mallard	Anatidae		35.696	-	-	-		+	KX062068												avian C. abortus	G2	1
15-51D/2	mallard	Anatidae		34.2681	-	-	-		+	KX870497												avian C. abortus	G2	1
15-53D/5	mute swan	Anatidae		32.1599	-	-	-		+	KX870498												avian C. abortus	G2	1
15-53D/9	mute swan	Anatidae		31.7752	36.83	-5.05487	-		+	KX870499												avian C. abortus	G2	1
15-58D/2	hooded crow	Corvidae		37.9738	-	-	-		+	KX062072												avian C. abortus	G2	1
15-62D/2	mute swan	Anatidae		34.5492	36.4926	-1.94337	+		+	KX062078												avian C. abortus	G2	1
15-64D/4	mute swan	Anatidae		31.0479	-	-	-		+	KX424660												avian C. abortus	G2	1
15-64D/5	mute swan	Anatidae		33.5013	-	-	-		+	KX062079												avian C. abortus	G2	1
15-70D/26	Eurasian teal	Anatidae		35.68	-	-	-		+	KX062082												avian C. abortus	G2	1
15-70D/42	mute swan	Anatidae		37.5	-	-	-		+	KX062083												avian C. abortus	G2	1
15-70D/52	mute swan	Anatidae		31	-	-	-		+	KX062084												avian C. abortus	G2	1
15-72D/2	mute swan	Anatidae		35.92	-	-	-		+	KX062085												avian C. abortus	G2	1
14-91/6	mute swan	Anatidae		27	-	-	-		+	KX424661												avian C. abortus	G2	1
14-91/10	mute swan	Anatidae		26	37.8856	-11.8856	-		+	KX424662												avian C. abortus	G2	1
14-91/12	mute swan	Anatidae		37	-	-	-		+	KX062046												avian C. abortus	G2	1
14-91/15	mute swan	Anatidae		36	-	-	-		+	KX062047												avian C. abortus	G2	1
14-95/12	mute swan	Anatidae		27	-	-	-		+	KX870489												avian C. abortus	G2	1
14-95/14	mute swan	Anatidae		24	37.2087	-13.2087	-		+	KX424663												avian C. abortus	G2	1
14-95/16	mute swan	Anatidae		23	36.9095	-13.9095	-		+	KX424664												avian C. abortus	G2	1
14-99/6	mallard	Anatidae		26	37.7614	-11.7614	-		+	KX424665												avian C. abortus	G2	1
14-105/5	mallard	Anatidae		37	-	-	-		+	KX062050												avian C. abortus	G2	1
14-106/8	mute swan	Anatidae		24	33.5669	-9.56694	-		+	KX062053												avian C. abortus	G2	1
14-119/2	mute swan	Anatidae		35	-	-	-		+	KX424670												avian C. abortus	G2	1
14-119/3	mute swan	Anatidae		25	37.8863	-12.8863	-		+	KX424671												avian C. abortus	G2	1
14-119/4	mute swan	Anatidae		28	38.7994	-10.7994	-		+	KX424672												avian C. abortus	G2	1
14-119/10	mute swan	Anatidae		35	-	-	-		+	KX424673												avian C. abortus	G2	1
15-8D/6	hooded crow	Corvidae		37	35.506	1.49399	+															C. psittaci	-	1
15-23D/9	mallard	Anatidae		36	-	-	-															non-classified	-	1
15-26D/19	magpie	Corvidae		34.0735			-															non-classified	-	1
15-41D/1	pigeon	Columbidae		34.4461	-	-	-															non-classified	-	1
15-41D/3	common kestler	Falconidae		35.7518	-	-	-															non-classified	-	1
15-41D/5	mute swan	Anatidae		36.0973	-	-	-															non-classified	-	1
15-45D/1	common swift	Apodidae		34.3175	-	-	-															non-classified	-	1
15-46D/4	mute swan	Anatidae		36.0299	34.3112	1.71869	+															C. psittaci	-	1
15-46D/7	mute swan	Anatidae		35.3731	34.2667	1.10641	+															C. psittaci	-	1
15-47D/4a	wood pigeon	Columbidae		34.9845	-	-	-															non-classified	-	1
15-47D/5	white stork	Ciconiidae		36.2457	-	-	-															non-classified	-	1
15-48D/1	mute swan	Anatidae		37.1254	-	-	-															non-classified	-	1
15-48D/3	mute swan	Anatidae		33.0647	-	-	-															non-classified	-	1
15-49D/6	mallard	Anatidae		35.0351	-	-	-															non-classified	-	1
15-49D/8	mallard	Anatidae		38.4452	-	-	-															non-classified	-	1
15-49D/10	mallard	Anatidae		33	-	-	-															non-classified	-	1
15-53D/7	mute swan	Anatidae		36.6864	-	-	-															non-classified	-	1
15-55D/8	mallard	Anatidae		37.2595	-	-	-															non-classified	-	1
15-56D/6	mallard	Anatidae		36.5	-	-	-															non-classified	-	1
15-58D/8	magpie	Corvidae		36.9123	-	-	-															non-classified	-	1
15-58D/9	magpie	Corvidae		37	-	-	-															non-classified	-	1
15-58D/15	magpie	Corvidae		38.3445	-	-	-															non-classified	-	1
15-58D/17	jack daw	Corvidae		38	-	-	-															non-classified	-	1
15-58D/42	magpie	Corvidae		36.4045	-	-	-															non-classified	-	1
15-58D/45	magpie	Corvidae		36.1031	-	-	-															non-classified	-	1
15-62D/1	mute swan	Anatidae		37.1722	-	-	-															non-classified	-	1
15-62D/3	mute swan	Anatidae		36.8916	-	-	-															non-classified	-	1
15-62D/4	mute swan	Anatidae		36.885	35.1548	1.73018	+															C. psittaci	-	1
15-62D/6	mute swan	Anatidae		37.3872	-	-	-															non-classified	-	1
15-64D/2	mute swan	Anatidae		33.5628	32.5948	0.968044	+															C. psittaci	-	1
15-70D/56	mute swan	Anatidae		36	-	-	-															non-classified	-	1
14-91/14	mute swan	Anatidae		36	-	-	-															non-classified	-	1
14-91/18	mute swan	Anatidae		37	-	-	-															non-classified	-	1
14-95/4	mute swan	Anatidae		31	35.0293	-4.02927	-															non-classified	-	1
14-95/18	mute swan	Anatidae		33	-	-	-															non-classified	-	1
14-99/2	mallard	Anatidae		35	34.9732	0.026783	+															C. psittaci	-	1
14-105/1	mallard	Anatidae		36	-	-	-															non-classified	-	1
14-105/3	mallard	Anatidae		37.4152	-	-	-															non-classified	-	1
14-106/2	mute swan	Anatidae		36	-	-	-															non-classified	-	1
14-106/4	mute swan	Anatidae		36	-	-	-															non-classified	-	1
14-108/1	mute swan	Anatidae		36.971	38.1213	-1.15024	+															C. psittaci	-	1
14-108/7	mute swan	Anatidae		35	38.2268	-3.2268	+															C. psittaci	-	1
14-109/1	mallard	Anatidae		35	38.4936	-3.49363	+															C. psittaci	-	1
14-109/7	garganey	Anatidae		36	-	-	-															non-classified	-	1
14-109/9	mute swan	Anatidae		36	-	-	-															non-classified	-	1
14-113/1	mallard	Anatidae		38	-	-	-															non-classified	-	1
14-119/5	mute swan	Anatidae		36	-	-	-															non-classified	-	1
14-119/8	mute swan	Anatidae		37	38.1789	-1.17891	+															C. psittaci	-	1
14-120/3	mallard	Anatidae		37	-	-	-															non-classified	-	1
bold - proposed reference strains of new genotypes
